# Supplementary material for: A dynamic flow model mimicking duodenoscope reprocessing after bacterial contamination for translational research
Source: Antimicrob Steward Healthc Epidemiol. 2022 Sep 13;2(1):e153. doi: 10.1017/ash.2022.294 (PMC9726593; doi:10.1017/ash.2022.294)
Supplement: Supplementary file 1 [file ashsup.zip]

Archive with 2 entries (2 files):
- S2732494X22002947sup002.docx
- S2732494X22002947sup001.docx
